# Supplementary material for: A Surface-Enhanced Raman Spectroscopy-Based Aptasensor for the Detection of Deoxynivalenol and T-2 Mycotoxins
Source: Int J Mol Sci. 2024 Sep 2;25(17):9534. doi: 10.3390/ijms25179534 (PMC11394982; doi:10.3390/ijms25179534)
Supplement: Supplementary file 1 [file ijms-25-09534-s001.zip]

Archive with 1 entries (1 files):
- ijms-3172211-supplementary.pdf
